# Supplementary material for: First report of the genus Pelecystola Meyrick (Lepidoptera, Tineidae) in China, with description of a new species
Source: Zookeys. 2021 Jun 22;1046:189–206. doi: 10.3897/zookeys.1046.68329 (PMC8241806; doi:10.3897/zookeys.1046.68329)
Supplement: XML Treatment for Pelecystola [file zookeys.1046.68329-treatment1.xml]

<!DOCTYPE tp:taxon-treatment
  PUBLIC "-//TaxonX//DTD Taxonomic Treatment Publishing DTD v0 20100105//EN" "tax-treatment-NSO.dtd">
<tp:taxon-treatment xmlns:tp="http://www.plazi.org/taxpub"><tp:treatment-meta><kwd-group><label>Taxon classification</label><kwd><named-content xmlns:xlink="http://www.w3.org/1999/xlink" content-type="kingdom">Animalia</named-content></kwd><kwd><named-content xmlns:xlink="http://www.w3.org/1999/xlink" content-type="order">Lepidoptera</named-content></kwd><kwd><named-content xmlns:xlink="http://www.w3.org/1999/xlink" content-type="family">Tineidae</named-content></kwd></kwd-group><mixed-citation publication-type="journal"><person-group><name><surname>Yang</surname><given-names>Lin-Lin</given-names></name><name><surname>Li</surname><given-names>Hou-Hun</given-names></name></person-group><article-title>First report of the genus <italic><tp:taxon-name><tp:taxon-name-part taxon-name-part-type="genus" reg="Pelecystola">Pelecystola</tp:taxon-name-part></tp:taxon-name></italic> Meyrick (<tp:taxon-name><tp:taxon-name-part taxon-name-part-type="order">Lepidoptera</tp:taxon-name-part></tp:taxon-name>, <tp:taxon-name><tp:taxon-name-part taxon-name-part-type="family">Tineidae</tp:taxon-name-part></tp:taxon-name>) in China, with description of a new species</article-title><source>Zookeys</source><day>22</day><month>6</month><year>2021</year><volume>1046</volume><fpage>189</fpage><lpage>206</lpage><pub-id pub-id-type="doi">10.3897/zookeys.1046.68329</pub-id></mixed-citation></tp:treatment-meta><tp:nomenclature><tp:taxon-name><object-id xmlns:xlink="http://www.w3.org/1999/xlink" content-type="arpha" xlink:type="simple">CB3240B3-A48F-5862-84A5-61CD18F364B1</object-id>
              <tp:taxon-name-part taxon-name-part-type="genus" reg="Pelecystola">Pelecystola</tp:taxon-name-part>
            </tp:taxon-name><tp:taxon-authority>Meyrick, 1920 (New record for China)</tp:taxon-authority><tp:nomenclature-citation-list><tp:nomenclature-citation><tp:taxon-name>
                  <tp:taxon-name-part taxon-name-part-type="genus" reg="Pelecystola">Pelecystola</tp:taxon-name-part>
                </tp:taxon-name><comment>Meyrick, 1920: 103. Type species: <tp:taxon-name><tp:taxon-name-part taxon-name-part-type="genus" reg="Pelecystola">Pelecystola</tp:taxon-name-part> <tp:taxon-name-part taxon-name-part-type="species" reg="decorata">decorata</tp:taxon-name-part></tp:taxon-name> Meyrick, 1920, by original designation.</comment></tp:nomenclature-citation><tp:nomenclature-citation><tp:taxon-name>
                  <tp:taxon-name-part taxon-name-part-type="genus" reg="Zularcha">Zularcha</tp:taxon-name-part>
                </tp:taxon-name><comment>Meyrick, 1937: 75. Type species: <tp:taxon-name><tp:taxon-name-part taxon-name-part-type="genus" reg="Zularcha">Zularcha</tp:taxon-name-part> <tp:taxon-name-part taxon-name-part-type="species" reg="melanochares">melanochares</tp:taxon-name-part></tp:taxon-name> Meyrick, 1937, by monotypy.</comment></tp:nomenclature-citation><tp:nomenclature-citation><tp:taxon-name>
                  <tp:taxon-name-part taxon-name-part-type="genus" reg="Neurozestis">Neurozestis</tp:taxon-name-part>
                </tp:taxon-name><comment>Meyrick, 1938: 25. Type species: <tp:taxon-name><tp:taxon-name-part taxon-name-part-type="genus" reg="Neurozestis">Neurozestis</tp:taxon-name-part> <tp:taxon-name-part taxon-name-part-type="species" reg="polysticha">polysticha</tp:taxon-name-part></tp:taxon-name> Meyrick, 1938, by monotypy.</comment></tp:nomenclature-citation></tp:nomenclature-citation-list></tp:nomenclature></tp:taxon-treatment>
