# Supplementary material for: First report of the genus Pelecystola Meyrick (Lepidoptera, Tineidae) in China, with description of a new species
Source: Zookeys. 2021 Jun 22;1046:189–206. doi: 10.3897/zookeys.1046.68329 (PMC8241806; doi:10.3897/zookeys.1046.68329)
Supplement: XML Treatment for Pelecystola peculiaris [file zookeys.1046.68329-treatment2.xml]

<!DOCTYPE tp:taxon-treatment
  PUBLIC "-//TaxonX//DTD Taxonomic Treatment Publishing DTD v0 20100105//EN" "tax-treatment-NSO.dtd">
<tp:taxon-treatment xmlns:tp="http://www.plazi.org/taxpub"><tp:treatment-meta><kwd-group><label>Taxon classification</label><kwd><named-content xmlns:xlink="http://www.w3.org/1999/xlink" content-type="kingdom">Animalia</named-content></kwd><kwd><named-content xmlns:xlink="http://www.w3.org/1999/xlink" content-type="order">Lepidoptera</named-content></kwd><kwd><named-content xmlns:xlink="http://www.w3.org/1999/xlink" content-type="family">Tineidae</named-content></kwd></kwd-group><mixed-citation publication-type="journal"><person-group><name><surname>Yang</surname><given-names>Lin-Lin</given-names></name><name><surname>Li</surname><given-names>Hou-Hun</given-names></name></person-group><article-title>First report of the genus <italic><tp:taxon-name><tp:taxon-name-part taxon-name-part-type="genus" reg="Pelecystola">Pelecystola</tp:taxon-name-part></tp:taxon-name></italic> Meyrick (<tp:taxon-name><tp:taxon-name-part taxon-name-part-type="order">Lepidoptera</tp:taxon-name-part></tp:taxon-name>, <tp:taxon-name><tp:taxon-name-part taxon-name-part-type="family">Tineidae</tp:taxon-name-part></tp:taxon-name>) in China, with description of a new species</article-title><source>Zookeys</source><day>22</day><month>6</month><year>2021</year><volume>1046</volume><fpage>189</fpage><lpage>206</lpage><pub-id pub-id-type="doi">10.3897/zookeys.1046.68329</pub-id></mixed-citation></tp:treatment-meta><tp:nomenclature><tp:taxon-name><object-id xmlns:xlink="http://www.w3.org/1999/xlink" content-type="arpha" xlink:type="simple">D8668241-9AB9-5768-8917-1467FFFB4587</object-id>
              <tp:taxon-name-part taxon-name-part-type="genus" reg="Pelecystola">Pelecystola</tp:taxon-name-part>
              <tp:taxon-name-part taxon-name-part-type="species" reg="peculiaris">peculiaris</tp:taxon-name-part>
              <object-id xmlns:xlink="http://www.w3.org/1999/xlink" content-type="zoobank" xlink:type="simple">http://zoobank.org/373DE18D-5C47-4FB6-BE4E-7B23DE670572</object-id>
            </tp:taxon-name><tp:taxon-status xmlns:xlink="http://www.w3.org/1999/xlink" xlink:type="simple">sp. nov.</tp:taxon-status><xref ref-type="fig" rid="F2">Figures 2</xref><xref ref-type="fig" rid="F2">, 3</xref><xref ref-type="fig" rid="F3">, 6</xref><xref ref-type="fig" rid="F4">, 8</xref><xref ref-type="fig" rid="F5">, 10</xref><xref ref-type="fig" rid="F6">, 12</xref></tp:nomenclature><tp:treatment-sec sec-type="type material" id="SECID0ELIAE"><title>Type material.</title><p><bold><italic>Holotype</italic>: China</bold>: • ♂; Sichuan Province, Mianyang, Pingwu, Wanglang (<named-content xmlns:xlink="http://www.w3.org/1999/xlink" content-type="dwc:verbatimCoordinates" xlink:type="simple"><named-content content-type="geo-json" specific-use="{&#34;type&#34;:&#34;Point&#34;,&#34;coordinates&#34;:[104.150000,32.900000]}" id="NCID0EZIAE" xlink:type="simple">32°54'N, 104°09'E</named-content></named-content>); alt. 2569 m; 23-vii-2017; leg. Mujie Qi and Xiaofei Yang; genitalia slide No. DNAYLL18052. <bold><italic>Paratypes</italic></bold>: <bold>China</bold>: • 3♂, 2♀; Henan Province, Neixiang County, Baotianman (<named-content xmlns:xlink="http://www.w3.org/1999/xlink" content-type="dwc:verbatimCoordinates" xlink:type="simple"><named-content content-type="geo-json" specific-use="{&#34;type&#34;:&#34;Point&#34;,&#34;coordinates&#34;:[111.883333,33.200000]}" id="NCID0EGJAE" xlink:type="simple">33°12'N, 111°53'E</named-content></named-content>); alt. 1200 m; 23–31-v-2006; genitalia slide Nos. NKYLL022, YLL09016 • 1♂; Henan Province, Song County, Mt Baiyun (<named-content xmlns:xlink="http://www.w3.org/1999/xlink" content-type="dwc:verbatimCoordinates" xlink:type="simple"><named-content content-type="geo-json" specific-use="{&#34;type&#34;:&#34;Point&#34;,&#34;coordinates&#34;:[112.083333,34.133333]}" id="NCID0EOJAE" xlink:type="simple">34°08'N, 112°05'E</named-content></named-content>); alt. 1580 m; 24-v-2002; leg. Xinpu Wang • 1♀; Shaanxi Province, Foping County, Yuebaxiang (<named-content xmlns:xlink="http://www.w3.org/1999/xlink" content-type="dwc:verbatimCoordinates" xlink:type="simple"><named-content content-type="geo-json" specific-use="{&#34;type&#34;:&#34;Point&#34;,&#34;coordinates&#34;:[108.000000,38.316667]}" id="NCID0EWJAE" xlink:type="simple">38°19'N, 108°00'E</named-content></named-content>); 22-vii-1985; leg. Houhun Li; genitalia slide No. XYL03193 • 1♀; Shaanxi Province, Langao County, Qiancenghe (<named-content xmlns:xlink="http://www.w3.org/1999/xlink" content-type="dwc:verbatimCoordinates" xlink:type="simple"><named-content content-type="geo-json" specific-use="{&#34;type&#34;:&#34;Point&#34;,&#34;coordinates&#34;:[108.800000,32.116667]}" id="NCID0E5JAE" xlink:type="simple">32°07'N, 108°48'E</named-content></named-content>); alt. 1338 m; 10-viii-2016; leg. Weixing Feng and Wentao Shi; genitalia slide No. DNAYLL18051 • 1♀; Fujian Province, Mt Wuyi, Guadun (<named-content xmlns:xlink="http://www.w3.org/1999/xlink" content-type="dwc:verbatimCoordinates" xlink:type="simple"><named-content content-type="geo-json" specific-use="{&#34;type&#34;:&#34;Point&#34;,&#34;coordinates&#34;:[117.633333,27.733333]}" id="NCID0EGKAE" xlink:type="simple">27°44'N, 117°38'E</named-content></named-content>); alt. 1100 m; 23-v-2004; leg. Haili Yu; genitalia slide No. YLL09014 • 1♀; Hunan Province, Sangzhi (<named-content xmlns:xlink="http://www.w3.org/1999/xlink" content-type="dwc:verbatimCoordinates" xlink:type="simple"><named-content content-type="geo-json" specific-use="{&#34;type&#34;:&#34;Point&#34;,&#34;coordinates&#34;:[110.050000,29.733333]}" id="NCID0EOKAE" xlink:type="simple">29°44'N, 110°03'E</named-content></named-content>), Tianpingshan; 11–13-v-2007; leg. Liusheng Chen • 1♀, Huixiangping, Mt Fanjing (<named-content xmlns:xlink="http://www.w3.org/1999/xlink" content-type="dwc:verbatimCoordinates" xlink:type="simple"><named-content content-type="geo-json" specific-use="{&#34;type&#34;:&#34;Point&#34;,&#34;coordinates&#34;:[108.683333,27.916667]}" id="NCID0EWKAE" xlink:type="simple">27°55'N, 108°41'E</named-content></named-content>), Guizhou Province; alt. 1700 m; 1-vi-2002; leg. Xinpu Wang, genitalia slide No. XYL03192 • 1 ♀; Huguosi, Mt Fanjing, Guizhou Province; alt. 1300 m; 1-viii-2001; leg. Houhun Li and Xinpu Wang, genitalia slide No. XYL02032 • 1♀; Guizhou Province, Mt Leigong (<named-content xmlns:xlink="http://www.w3.org/1999/xlink" content-type="dwc:verbatimCoordinates" xlink:type="simple"><named-content content-type="geo-json" specific-use="{&#34;type&#34;:&#34;Point&#34;,&#34;coordinates&#34;:[108.183333,26.366667]}" id="NCID0E5KAE" xlink:type="simple">26°22'N, 108°11'E</named-content></named-content>), Xiannvtang; alt. 1535 m; 25.VII.2019; leg. Mengran Xing et al.; genitalia slide No. DNAYLL18063 • 1♀; Guizhou Province, Mt Fanjing, Jinding; alt. 1300 m; 1-vii-2001; leg. Houhun Li and Xinpu Wang; genitalia slide No. XYL02031 • 1♀; Gansu Province, Tianshui, Dangchuan (<named-content xmlns:xlink="http://www.w3.org/1999/xlink" content-type="dwc:verbatimCoordinates" xlink:type="simple"><named-content content-type="geo-json" specific-use="{&#34;type&#34;:&#34;Point&#34;,&#34;coordinates&#34;:[105.700000,34.616667]}" id="NCID0EGLAE" xlink:type="simple">34°37'N, 105°42'E</named-content></named-content>), Huamiao; alt. 1331 m; 29-vii-2006; leg. Xinpu Wang and Xiangfeng Shi; • 1♀; Sichuan Province, Yaan (<named-content xmlns:xlink="http://www.w3.org/1999/xlink" content-type="dwc:verbatimCoordinates" xlink:type="simple"><named-content content-type="geo-json" specific-use="{&#34;type&#34;:&#34;Point&#34;,&#34;coordinates&#34;:[102.900000,30.500000]}" id="NCID0EOLAE" xlink:type="simple">30°30'N, 102°54'E</named-content></named-content>), Baoxing, Fengtongzhai; alt. 1565 m; 3-viii-2016; leg. Tao Fei, genitalia slide No. DNAYLL18064.</p></tp:treatment-sec><tp:treatment-sec sec-type="diagnosis" id="SECID0ETLAE"><title>Diagnosis.</title><p>The new species is similar to <italic><tp:taxon-name><tp:taxon-name-part taxon-name-part-type="genus" reg="Pelecystola">Pelecystola</tp:taxon-name-part> <tp:taxon-name-part taxon-name-part-type="species" reg="strigosa">strigosa</tp:taxon-name-part></tp:taxon-name></italic> in its venation, forewing pattern, and paired plume-like signa in the female genitalia, but the new species can be easily distinguished from the latter by genital morphology: the subovate valva has an elongated rod-like basal process on ventral margin in the male genitalia, and the simple eighth sternite is not folded ventrad in the female genitalia. In <italic><tp:taxon-name><tp:taxon-name-part taxon-name-part-type="genus" reg="Pelecystola">P.</tp:taxon-name-part> <tp:taxon-name-part taxon-name-part-type="species" reg="strigosa">strigosa</tp:taxon-name-part></tp:taxon-name></italic>, the divided valva has a pedunculate pectinifer arising from base on costal margin in the male genitalia; and the eighth sternite is strongly folded and forming a tapered plate ventral to ostium in the female genitalia.</p></tp:treatment-sec><tp:treatment-sec sec-type="description" id="SECID0EPMAE"><title>Description.</title><p><bold>Adult</bold> (Figs <xref ref-type="fig" rid="F2">2</xref>, <xref ref-type="fig" rid="F2">3</xref>): wingspan 20.0 mm in holotype, 16.0–22.5 mm in paratype males, 19.0–26.0 mm in paratype females. Vertex and frons (Figs <xref ref-type="fig" rid="F2">2a</xref>, <xref ref-type="fig" rid="F2">3a</xref>) creamy yellow. Antenna (Fig. <xref ref-type="fig" rid="F3">6a</xref>) bipectinate in both sexes, ca 0.5× length of forewing, with scape violet-black on dorsal surface, yellowish white on ventral surface, pecten rusty brown, more than 20 bristles; flagellum bipectinate, covered with narrow appressed grayish yellow scales on dorsal surface, without scales on ventral surface. Labial palpus (Fig. <xref ref-type="fig" rid="F3">6</xref>) 2.0× height of head, segment ratios 1:2.5:1.1; yellow, first palpomere and base of second palpomere dark brown on outer surface; with a few dark bristles arising laterally along second palpomere; third palpomere slender, without vom Rath’s organ. Maxillary palpus (Fig. <xref ref-type="fig" rid="F3">6b</xref>) with five palpomeres, segment ratios 2:1:1:1:0.2. Thorax and tegula blackish brown. Forewing venation (Fig. <xref ref-type="fig" rid="F4">8</xref>) complete, R<sub>2</sub> and R<sub>3</sub> stalked at one-half, R<sub>4</sub> and R<sub>5</sub> with a long stalk; ground color pale yellow, shining orangish yellow from lower angle of cell to anal angle; patterned with a few black patches along costal margin: a triangular basal blotch inwardly oblique from costal 1/5 to dorsal 1/7; a trapezoidal patch at middle, its posterior margin not reaching to cell; a small semicircular patch near apex; four dots between basal blotch and medial patch, another one or two spots between medial and dorsal patches; termen with obscure dots at end of veins; fringe yellow, individual scales dark-tipped. Hindwing venation complete and separated; grayish yellow, with a slight coppery sheen; fringe grayish white with a dark median band at basal 1/3. Fore and mid legs black, hind leg yellowish brown except for tarsomeres brown at dorsal base.</p><fig id="F2" position="float" orientation="portrait"><object-id xmlns:xlink="http://www.w3.org/1999/xlink" content-type="doi" xlink:type="simple">10.3897/zookeys.1046.68329.figures2-5</object-id><object-id xmlns:xlink="http://www.w3.org/1999/xlink" content-type="arpha" xlink:type="simple">AC915981-7411-5983-BB5A-52DF1FF33F6E</object-id><label>Figures 2–5.</label><caption><p>Adults <bold>2, 3</bold><italic><tp:taxon-name><tp:taxon-name-part taxon-name-part-type="genus" reg="Pelecystola">Pelecystola</tp:taxon-name-part> <tp:taxon-name-part taxon-name-part-type="species" reg="peculiaris">peculiaris</tp:taxon-name-part></tp:taxon-name></italic> sp. nov. <bold>2</bold> adult, holotype, male <bold>2a</bold> lateral view of head, paratype, male <bold>3</bold> adult, paratype, female <bold>3a</bold> dorsal view of head, paratype, female <bold>4, 5</bold><italic><tp:taxon-name><tp:taxon-name-part taxon-name-part-type="genus" reg="Pelecystola">P.</tp:taxon-name-part> <tp:taxon-name-part taxon-name-part-type="species" reg="strigosa">strigosa</tp:taxon-name-part></tp:taxon-name></italic><bold>4</bold> adult, male <bold>4a</bold> dorsal view of head, male <bold>4b</bold> lateral view of head, male <bold>5</bold> adult, female. Scale bars: 5.0 mm (adults); 1.0 mm (heads).</p></caption><graphic xmlns:xlink="http://www.w3.org/1999/xlink" xlink:href="zookeys-1046-189-g002.jpg" position="float" orientation="portrait" xlink:type="simple" id="oo_558346.jpg"><uri content-type="original_file" xlink:type="simple">https://binary.pensoft.net/fig/558346</uri></graphic></fig><fig id="F3" position="float" orientation="portrait"><object-id xmlns:xlink="http://www.w3.org/1999/xlink" content-type="doi" xlink:type="simple">10.3897/zookeys.1046.68329.figures6-7</object-id><object-id xmlns:xlink="http://www.w3.org/1999/xlink" content-type="arpha" xlink:type="simple">068A3598-7CAD-5421-A1CB-6A39545B2973</object-id><label>Figures 6, 7.</label><caption><p>Head <bold>6</bold><italic><tp:taxon-name><tp:taxon-name-part taxon-name-part-type="genus" reg="Pelecystola">Pelecystola</tp:taxon-name-part> <tp:taxon-name-part taxon-name-part-type="species" reg="peculiaris">peculiaris</tp:taxon-name-part></tp:taxon-name></italic> sp. nov. <bold>6a</bold> flagellum <bold>6b</bold> Maxillary palpus, paratype, male, slide No. YLL20001 <bold>7</bold><italic><tp:taxon-name><tp:taxon-name-part taxon-name-part-type="genus" reg="Pelecystola">P.</tp:taxon-name-part> <tp:taxon-name-part taxon-name-part-type="species" reg="strigosa">strigosa</tp:taxon-name-part></tp:taxon-name></italic><bold>7a</bold> flagellum <bold>7b</bold> maxillary palpus, male, slide No. YLL18066. Scale bars: 0.5 mm (<bold>6, 7</bold>), 0.1 mm (<bold>6a, 6b, 7a, 7b</bold>).</p></caption><graphic xmlns:xlink="http://www.w3.org/1999/xlink" xlink:href="zookeys-1046-189-g003.jpg" position="float" orientation="portrait" xlink:type="simple" id="oo_558347.jpg"><uri content-type="original_file" xlink:type="simple">https://binary.pensoft.net/fig/558347</uri></graphic></fig><p><bold><italic>Male genitalia</italic></bold> (Fig. <xref ref-type="fig" rid="F5">10</xref>). Tegumen gently concave on anterior margin, completely fused with vinculum into a ring. Saccus ca 2/5 length of valva, triangular, narrowly rounded at tips. Uncus lobe strongly sclerotized, long and horn-like, curved ventrad. Valva deeply divided into two lobes: cucullar lobe with a triangular base and an elongated rod-like distal part; saccular lobe subovate, rounded apically. Aedeagus slender, curved, tubular, gradually narrowed toward sharp apex, deeply channeled from apex to middle dorsally; vesica without cornutus.</p><p><bold><italic>Female genitalia</italic></bold> (Fig. <xref ref-type="fig" rid="F6">12</xref>). Eighth tergite rectangular, posterior margin with sparse long setae, slightly concave at anterior middle; eighth sternite straight on anterior margin, gently convex and with sparse long setae on posterior margin. Anterior apophysis 0.6× length of posterior apophysis. Ostium at center of eighth sternite, small, rounded. Antrum 2/7 length of ductus bursae (including antrum), cylindrical, triangularly concave on anterior end. Ductus bursae slightly longer than corpus bursae, slender, thin walled. Corpus bursae elongated suboval; signa consisting of pair of plume-like arms partially fused posteriorly at posterior 1/3 of corpus bursae, each arm with a strongly sclerotized, carinate stem. Inception of ductus seminalis at anterior end of antrum.</p></tp:treatment-sec><tp:treatment-sec sec-type="distribution" id="SECID0E6RAE"><title>Distribution.</title><p>China (Fujian, Gansu, Guangdong, Henan, Hunan, Shaanxi, Sichuan).</p></tp:treatment-sec><tp:treatment-sec sec-type="etymology" id="SECID0EESAE"><title>Etymology.</title><p>The specific name is derived from the Latin <italic><tp:taxon-name><tp:taxon-name-part taxon-name-part-type="genus" reg="Pelecystola"/><tp:taxon-name-part taxon-name-part-type="species" reg="peculiaris">peculiaris</tp:taxon-name-part></tp:taxon-name></italic> (= peculiar), referring to the special bipectinate antenna in both sexes that is peculiar in <tp:taxon-name><tp:taxon-name-part taxon-name-part-type="family">Tineidae</tp:taxon-name-part></tp:taxon-name>.</p></tp:treatment-sec><tp:treatment-sec sec-type="DNA barcode" id="SECID0EZSAE"><title>DNA barcode.</title><p>Four DNA barcodes from the holotype and three female paratypes were generated and deposited in GenBank and BOLD systems: <ext-link xmlns:xlink="http://www.w3.org/1999/xlink" ext-link-type="gen" xlink:href="MW396737" xlink:type="simple">MW396737</ext-link>/PELE004-20 (for holotype), <ext-link xmlns:xlink="http://www.w3.org/1999/xlink" ext-link-type="gen" xlink:href="MT749675" xlink:type="simple">MT749675</ext-link>/PELE001-20, <ext-link xmlns:xlink="http://www.w3.org/1999/xlink" ext-link-type="gen" xlink:href="MW396736" xlink:type="simple">MW396736</ext-link>/PELE003-20, <ext-link xmlns:xlink="http://www.w3.org/1999/xlink" ext-link-type="gen" xlink:href="MW396738" xlink:type="simple">MW396738</ext-link>/PELE005-20 (for paratypes). For more details see the Suppl. material <xref ref-type="supplementary-material" rid="S1">1</xref>: Table S1.</p></tp:treatment-sec><tp:treatment-sec><!--Section generated to contain objects referenced in tp:taxon-treatment.--><fig id="F4" position="float" orientation="portrait"><object-id xmlns:xlink="http://www.w3.org/1999/xlink" content-type="doi" xlink:type="simple">10.3897/zookeys.1046.68329.figures8-9</object-id><object-id xmlns:xlink="http://www.w3.org/1999/xlink" content-type="arpha" xlink:type="simple">F1FC3E53-FA22-54A1-A1D6-FD25DF24F8D3</object-id><label>Figures 8, 9.</label><caption><p>Venation <bold>8</bold><italic><tp:taxon-name><tp:taxon-name-part taxon-name-part-type="genus" reg="Pelecystola">Pelecystola</tp:taxon-name-part> <tp:taxon-name-part taxon-name-part-type="species" reg="peculiaris">peculiaris</tp:taxon-name-part></tp:taxon-name></italic> sp. nov., paratype, male, slide No. NKYLL022 <bold>9</bold><italic><tp:taxon-name><tp:taxon-name-part taxon-name-part-type="genus" reg="Pelecystola">P.</tp:taxon-name-part> <tp:taxon-name-part taxon-name-part-type="species" reg="strigosa">strigosa</tp:taxon-name-part></tp:taxon-name></italic>, male, slide No. YLL18066. Scale bars: 2.0 mm.</p></caption><graphic xmlns:xlink="http://www.w3.org/1999/xlink" xlink:href="zookeys-1046-189-g004.jpg" position="float" orientation="portrait" xlink:type="simple" id="oo_558348.jpg"><uri content-type="original_file" xlink:type="simple">https://binary.pensoft.net/fig/558348</uri></graphic></fig><fig id="F5" position="float" orientation="portrait"><object-id xmlns:xlink="http://www.w3.org/1999/xlink" content-type="doi" xlink:type="simple">10.3897/zookeys.1046.68329.figures10-11</object-id><object-id xmlns:xlink="http://www.w3.org/1999/xlink" content-type="arpha" xlink:type="simple">D77AD491-731E-5B57-8913-FC5979EAD2C9</object-id><label>Figures 10, 11.</label><caption><p>Male genitalia <bold>10</bold><italic><tp:taxon-name><tp:taxon-name-part taxon-name-part-type="genus" reg="Pelecystola">Pelecystola</tp:taxon-name-part> <tp:taxon-name-part taxon-name-part-type="species" reg="peculiaris">peculiaris</tp:taxon-name-part></tp:taxon-name></italic> sp. nov., holotype, slide No. DNAYLL18052 <bold>11</bold><italic><tp:taxon-name><tp:taxon-name-part taxon-name-part-type="genus" reg="Pelecystola">P.</tp:taxon-name-part> <tp:taxon-name-part taxon-name-part-type="species" reg="strigosa">strigosa</tp:taxon-name-part></tp:taxon-name></italic>, slide No. YLL18067. Scale bars: 0.5 mm.</p></caption><graphic xmlns:xlink="http://www.w3.org/1999/xlink" xlink:href="zookeys-1046-189-g005.jpg" position="float" orientation="portrait" xlink:type="simple" id="oo_558349.jpg"><uri content-type="original_file" xlink:type="simple">https://binary.pensoft.net/fig/558349</uri></graphic></fig><fig id="F6" position="float" orientation="portrait"><object-id xmlns:xlink="http://www.w3.org/1999/xlink" content-type="doi" xlink:type="simple">10.3897/zookeys.1046.68329.figures12-13</object-id><object-id xmlns:xlink="http://www.w3.org/1999/xlink" content-type="arpha" xlink:type="simple">F403BF29-FBA8-5D22-BE4B-A0C82FEB289C</object-id><label>Figures 12, 13.</label><caption><p>Female genitalia <bold>12</bold><italic><tp:taxon-name><tp:taxon-name-part taxon-name-part-type="genus" reg="Pelecystola">Pelecystola</tp:taxon-name-part> <tp:taxon-name-part taxon-name-part-type="species" reg="peculiaris">peculiaris</tp:taxon-name-part></tp:taxon-name></italic> sp. nov., paratype, slide No. DNAYLL18063 <bold>13</bold><italic><tp:taxon-name><tp:taxon-name-part taxon-name-part-type="genus" reg="Pelecystola">P.</tp:taxon-name-part> <tp:taxon-name-part taxon-name-part-type="species" reg="strigosa">strigosa</tp:taxon-name-part></tp:taxon-name></italic>, slide No. DNAYLL18054 Scale bars: 0.5 mm.</p></caption><graphic xmlns:xlink="http://www.w3.org/1999/xlink" xlink:href="zookeys-1046-189-g006.jpg" position="float" orientation="portrait" xlink:type="simple" id="oo_558350.jpg"><uri content-type="original_file" xlink:type="simple">https://binary.pensoft.net/fig/558350</uri></graphic></fig><supplementary-material xmlns:xlink="http://www.w3.org/1999/xlink" id="S1" position="float" orientation="portrait" xlink:type="simple"><object-id content-type="doi" xlink:type="simple">10.3897/zookeys.1046.68329.suppl1</object-id><object-id content-type="arpha" xlink:type="simple">049228CF-5808-505A-AF8F-573F3FCF929A</object-id><label>Supplementary material 1</label><caption><p>Table S1. Specimen data and GenBank accessions</p></caption><statement content-type="dataType"><label>Data type</label><p>species data</p></statement><media xlink:href="zookeys-1046-189-s001.xls" mimetype="application" mime-subtype="vnd.ms-excel" position="float" orientation="portrait" xlink:type="simple" id="oo_558351.xls"><uri content-type="original_file" xlink:type="simple">https://binary.pensoft.net/file/558351</uri></media><permissions><license xlink:type="simple"><license-p>This dataset is made available under the Open Database License (http://opendatacommons.org/licenses/odbl/1.0/). The Open Database License (ODbL) is a license agreement intended to allow users to freely share, modify, and use this Dataset while maintaining this same freedom for others, provided that the original source and author(s) are credited.</license-p></license></permissions><attrib specific-use="authors">Lin-Lin Yang, Hou-Hun Li</attrib></supplementary-material></tp:treatment-sec></tp:taxon-treatment>
