# Supplementary material for: First report of the genus Pelecystola Meyrick (Lepidoptera, Tineidae) in China, with description of a new species
Source: Zookeys. 2021 Jun 22;1046:189–206. doi: 10.3897/zookeys.1046.68329 (PMC8241806; doi:10.3897/zookeys.1046.68329)
Supplement: XML Treatment for Pelecystola strigosa [file zookeys.1046.68329-treatment3.xml]

<!DOCTYPE tp:taxon-treatment
  PUBLIC "-//TaxonX//DTD Taxonomic Treatment Publishing DTD v0 20100105//EN" "tax-treatment-NSO.dtd">
<tp:taxon-treatment xmlns:tp="http://www.plazi.org/taxpub"><tp:treatment-meta><kwd-group><label>Taxon classification</label><kwd><named-content xmlns:xlink="http://www.w3.org/1999/xlink" content-type="kingdom">Animalia</named-content></kwd><kwd><named-content xmlns:xlink="http://www.w3.org/1999/xlink" content-type="order">Lepidoptera</named-content></kwd><kwd><named-content xmlns:xlink="http://www.w3.org/1999/xlink" content-type="family">Tineidae</named-content></kwd></kwd-group><mixed-citation publication-type="journal"><person-group><name><surname>Yang</surname><given-names>Lin-Lin</given-names></name><name><surname>Li</surname><given-names>Hou-Hun</given-names></name></person-group><article-title>First report of the genus <italic><tp:taxon-name><tp:taxon-name-part taxon-name-part-type="genus" reg="Pelecystola">Pelecystola</tp:taxon-name-part></tp:taxon-name></italic> Meyrick (<tp:taxon-name><tp:taxon-name-part taxon-name-part-type="order">Lepidoptera</tp:taxon-name-part></tp:taxon-name>, <tp:taxon-name><tp:taxon-name-part taxon-name-part-type="family">Tineidae</tp:taxon-name-part></tp:taxon-name>) in China, with description of a new species</article-title><source>Zookeys</source><day>22</day><month>6</month><year>2021</year><volume>1046</volume><fpage>189</fpage><lpage>206</lpage><pub-id pub-id-type="doi">10.3897/zookeys.1046.68329</pub-id></mixed-citation></tp:treatment-meta><tp:nomenclature><tp:taxon-name><object-id xmlns:xlink="http://www.w3.org/1999/xlink" content-type="arpha" xlink:type="simple">B4A94357-6C55-5E25-8547-2F40E45D47FC</object-id>
              <tp:taxon-name-part taxon-name-part-type="genus" reg="Pelecystola">Pelecystola</tp:taxon-name-part>
              <tp:taxon-name-part taxon-name-part-type="species" reg="strigosa">strigosa</tp:taxon-name-part>
            </tp:taxon-name><tp:taxon-authority>(Moore, 1888) (New record for China)</tp:taxon-authority><xref ref-type="fig" rid="F2">Figures 4</xref><xref ref-type="fig" rid="F2">, 5</xref><xref ref-type="fig" rid="F3">, 7</xref><xref ref-type="fig" rid="F4">, 9</xref><xref ref-type="fig" rid="F5">, 11</xref><xref ref-type="fig" rid="F6">, 13</xref><tp:nomenclature-citation-list><tp:nomenclature-citation><tp:taxon-name>
                  <tp:taxon-name-part taxon-name-part-type="genus" reg="Euplocamus">Euplocamus</tp:taxon-name-part> <tp:taxon-name-part taxon-name-part-type="species" reg="strigosa">strigosa</tp:taxon-name-part></tp:taxon-name><comment>Moore, 1888: 281.</comment></tp:nomenclature-citation><tp:nomenclature-citation><tp:taxon-name>
                  <tp:taxon-name-part taxon-name-part-type="genus" reg="Euplocamus">Euplocamus</tp:taxon-name-part> <tp:taxon-name-part taxon-name-part-type="species" reg="hierophanta">hierophanta</tp:taxon-name-part></tp:taxon-name><comment>Meyrick, 1916: 617; <xref ref-type="bibr" rid="B21">Moriuti 1982</xref>: 163.</comment></tp:nomenclature-citation><tp:nomenclature-citation><tp:taxon-name>
                  <tp:taxon-name-part taxon-name-part-type="genus" reg="Semioscopis">Semioscopis</tp:taxon-name-part> <tp:taxon-name-part taxon-name-part-type="species" reg="maculella">maculella</tp:taxon-name-part></tp:taxon-name><comment>Matsumura, 1931: 1093.</comment></tp:nomenclature-citation><tp:nomenclature-citation><tp:taxon-name>
                  <tp:taxon-name-part taxon-name-part-type="genus" reg="Pelecystola">Pelecystola</tp:taxon-name-part> <tp:taxon-name-part taxon-name-part-type="species" reg="strigosa">strigosa</tp:taxon-name-part></tp:taxon-name><comment>: <xref ref-type="bibr" rid="B31">Robinson et al. 1994</xref>; <xref ref-type="bibr" rid="B30">Robinson and Tuck 1996</xref>: 15; <xref ref-type="bibr" rid="B33">Sakai 2013</xref>: 135.</comment></tp:nomenclature-citation></tp:nomenclature-citation-list></tp:nomenclature><tp:treatment-sec sec-type="material" id="SECID0EWXAE"><title>Material examined.</title><p><bold>China</bold>: • 1♂; Yunnan Province, Ruili (<named-content xmlns:xlink="http://www.w3.org/1999/xlink" content-type="dwc:verbatimCoordinates" xlink:type="simple"><named-content content-type="geo-json" specific-use="{&#34;type&#34;:&#34;Point&#34;,&#34;coordinates&#34;:[97.833333,24.000000]}" id="NCID0EBYAE" xlink:type="simple">24°00'N, 97°50'E</named-content></named-content>), Rare Botanical Garden; alt. 1000 m; 5-viii-2005; leg. Yingdang Ren; genitalia slide No. YLL11078 • 1♂; Yunnan Province, Xishuangbanna (<named-content xmlns:xlink="http://www.w3.org/1999/xlink" content-type="dwc:verbatimCoordinates" xlink:type="simple"><named-content content-type="geo-json" specific-use="{&#34;type&#34;:&#34;Point&#34;,&#34;coordinates&#34;:[100.850000,22.166667]}" id="NCID0EJYAE" xlink:type="simple">22°10'N, 100°51'E</named-content></named-content>), Yexianggu; alt. 762 m; 17-vii-2014; leg. Kaijian Teng et al.; genitalia slide No. DNAYLL18053 • 2♂; Yunnan Province, Baoshan City (<named-content xmlns:xlink="http://www.w3.org/1999/xlink" content-type="dwc:verbatimCoordinates" xlink:type="simple"><named-content content-type="geo-json" specific-use="{&#34;type&#34;:&#34;Point&#34;,&#34;coordinates&#34;:[98.750000,25.400000]}" id="NCID0ERYAE" xlink:type="simple">25°24'N, 98°45'E</named-content></named-content>), Gaoligongshan, Baihualing; alt. 1470 m; 30-vii-2013; leg. Linlin Yang; genitalia slide Nos. YLL18067, YLL18070 • 1♂; Yunnan Province, Baihualing, Hanlongzhai; alt. 1577 m; 5-viii-2015; leg. Kaili Liu and Jingxia Zhao; genitalia slide No. DNAYLL18068 • 1♂; Yunnan Province, Dehong, Ruili, Rare Botanical Garden; alt. 1166 m; 17-viii-2015; leg. Jingxia Zhao; genitalia slide No. DNAYLL18065 • 1♂; Yunnan Province, Wenshan (<named-content xmlns:xlink="http://www.w3.org/1999/xlink" content-type="dwc:verbatimCoordinates" xlink:type="simple"><named-content content-type="geo-json" specific-use="{&#34;type&#34;:&#34;Point&#34;,&#34;coordinates&#34;:[104.800000,23.166667]}" id="NCID0EZYAE" xlink:type="simple">23°10'N, 104°48'E</named-content></named-content>), Masupo, Xiajinchang; alt. 1470 m; 27-vii-2016; leg. Kaijian Teng; genitalia slide No. DNAYLL18066 • 1♂; Hainan Province, Mt Jianfeng (<named-content xmlns:xlink="http://www.w3.org/1999/xlink" content-type="dwc:verbatimCoordinates" xlink:type="simple"><named-content content-type="geo-json" specific-use="{&#34;type&#34;:&#34;Point&#34;,&#34;coordinates&#34;:[108.716667,18.833333]}" id="NCID0EBZAE" xlink:type="simple">18°50'N, 108°43'E</named-content></named-content>), Tianchi; alt. 810 m; 30-iii-2008, leg. Bingbing Hu and Haiyan Bai; genitalia slide No. YLL13099 • 1 ♀; Xizang Autonomous Region, Bomi (<named-content xmlns:xlink="http://www.w3.org/1999/xlink" content-type="dwc:verbatimCoordinates" xlink:type="simple"><named-content content-type="geo-json" specific-use="{&#34;type&#34;:&#34;Point&#34;,&#34;coordinates&#34;:[95.766667,29.850000]}" id="NCID0EJZAE" xlink:type="simple">29°51'N, 95°46'E</named-content></named-content>), Sangdeng; alt. 2695 m; 21-viii-2017; leg. Mujie Qi, Xiaofei Yang; genitalia slide No. DNAYLL18054.</p></tp:treatment-sec><tp:treatment-sec sec-type="diagnosis" id="SECID0EOZAE"><title>Diagnosis.</title><p>Adults with wingspan 17.5–21.0 mm in male (Fig. <xref ref-type="fig" rid="F2">4</xref>), 32.5 mm in female (Fig. <xref ref-type="fig" rid="F2">5</xref>). <italic><tp:taxon-name><tp:taxon-name-part taxon-name-part-type="genus" reg="Pelecystola">Pelecystola</tp:taxon-name-part> <tp:taxon-name-part taxon-name-part-type="species" reg="strigosa">strigosa</tp:taxon-name-part></tp:taxon-name></italic> is characterized by the bipectinate antenna (Figs <xref ref-type="fig" rid="F2">4a, b</xref>, <xref ref-type="fig" rid="F3">7a</xref>); the forewing (Fig. <xref ref-type="fig" rid="F4">9</xref>) with R<sub>2</sub> and R<sub>3</sub> stalked less than half of their length, R<sub>4</sub> and R<sub>5</sub> stalked in basal 3/5, patterned (Figs <xref ref-type="fig" rid="F2">4</xref>, <xref ref-type="fig" rid="F2">5</xref>) with a subtriangular basal patch in basal 1/5, with its posterior margin reaching to fold, a trapezoidal blotch at middle, and a small irregular patch near apex; the wide-deeply bilobed uncus with an ovate pouch at base of each lobe, the tegumen with a prominent triangular protrusion, the deeply divided valva with an elongate, slender stalk that enlarges apically and bearing a pectinifer consisting of minute spines in the male genitalia (Fig. <xref ref-type="fig" rid="F5">11</xref>); and the eighth sternite is strongly folded and forming a tapered plate ventral to the ostium, the elongate and slender ductus bursae, and the paired signa with each arm slender and plume-like in the female genitalia (Fig. <xref ref-type="fig" rid="F6">13</xref>).</p><fig id="F4" position="float" orientation="portrait"><object-id xmlns:xlink="http://www.w3.org/1999/xlink" content-type="doi" xlink:type="simple">10.3897/zookeys.1046.68329.figures8-9</object-id><object-id xmlns:xlink="http://www.w3.org/1999/xlink" content-type="arpha" xlink:type="simple">F1FC3E53-FA22-54A1-A1D6-FD25DF24F8D3</object-id><label>Figures 8, 9.</label><caption><p>Venation <bold>8</bold><italic><tp:taxon-name><tp:taxon-name-part taxon-name-part-type="genus" reg="Pelecystola">Pelecystola</tp:taxon-name-part> <tp:taxon-name-part taxon-name-part-type="species" reg="peculiaris">peculiaris</tp:taxon-name-part></tp:taxon-name></italic> sp. nov., paratype, male, slide No. NKYLL022 <bold>9</bold><italic><tp:taxon-name><tp:taxon-name-part taxon-name-part-type="genus" reg="Pelecystola">P.</tp:taxon-name-part> <tp:taxon-name-part taxon-name-part-type="species" reg="strigosa">strigosa</tp:taxon-name-part></tp:taxon-name></italic>, male, slide No. YLL18066. Scale bars: 2.0 mm.</p></caption><graphic xmlns:xlink="http://www.w3.org/1999/xlink" xlink:href="zookeys-1046-189-g004.jpg" position="float" orientation="portrait" xlink:type="simple" id="oo_558348.jpg"><uri content-type="original_file" xlink:type="simple">https://binary.pensoft.net/fig/558348</uri></graphic></fig></tp:treatment-sec><tp:treatment-sec sec-type="distribution" id="SECID0ES3AE"><title>Distribution.</title><p>China (Hainan, Yunnan, Xizang), India, Japan, Malaysia (Sabah), Indonesia (Sulawesi).</p></tp:treatment-sec><tp:treatment-sec sec-type="remarks" id="SECID0EX3AE"><title>Remarks.</title><p><italic><tp:taxon-name><tp:taxon-name-part taxon-name-part-type="genus" reg="Pelecystola">Pelecystola</tp:taxon-name-part> <tp:taxon-name-part taxon-name-part-type="species" reg="strigosa">strigosa</tp:taxon-name-part></tp:taxon-name></italic> was originally described in <italic><tp:taxon-name><tp:taxon-name-part taxon-name-part-type="genus" reg="Euplocamus">Euplocamus</tp:taxon-name-part></tp:taxon-name></italic> and later assigned to <italic><tp:taxon-name><tp:taxon-name-part taxon-name-part-type="genus" reg="Pelecystola">Pelecystola</tp:taxon-name-part></tp:taxon-name></italic> (<xref ref-type="bibr" rid="B31">Robinson et al. 1994</xref>; <xref ref-type="bibr" rid="B30">Robinson and Tuck 1996</xref>; <xref ref-type="bibr" rid="B33">Sakai 2013</xref>), with which it shares the peculiar pedunculate pectinifer arising on a long stalk from the costal base of the valva. The species superficially resembles <italic><tp:taxon-name><tp:taxon-name-part taxon-name-part-type="genus" reg="Pelecystola">Pelecystola</tp:taxon-name-part> <tp:taxon-name-part taxon-name-part-type="species" reg="decorata">decorata</tp:taxon-name-part></tp:taxon-name></italic> except for having bipectinate antennae in both sexes. Forewing venation in <italic><tp:taxon-name><tp:taxon-name-part taxon-name-part-type="genus" reg="Pelecystola">P.</tp:taxon-name-part> <tp:taxon-name-part taxon-name-part-type="species" reg="strigosa">strigosa</tp:taxon-name-part></tp:taxon-name></italic> is quite different from its congeners. R<sub>2</sub> and R<sub>3</sub> stalked, R<sub>4</sub> and R<sub>5</sub> long stalked in <italic><tp:taxon-name><tp:taxon-name-part taxon-name-part-type="genus" reg="Pelecystola">P.</tp:taxon-name-part> <tp:taxon-name-part taxon-name-part-type="species" reg="strigosa">strigosa</tp:taxon-name-part></tp:taxon-name></italic>, whereas all branches of R are separate in other <italic><tp:taxon-name><tp:taxon-name-part taxon-name-part-type="genus" reg="Pelecystola">Pelecystola</tp:taxon-name-part></tp:taxon-name></italic> species. Additionally, the maxillary palpus (Fig. <xref ref-type="fig" rid="F3">7b</xref>) in <italic><tp:taxon-name><tp:taxon-name-part taxon-name-part-type="genus" reg="Pelecystola">P.</tp:taxon-name-part> <tp:taxon-name-part taxon-name-part-type="species" reg="strigosa">strigosa</tp:taxon-name-part></tp:taxon-name></italic> has four palpomeres, with a ratio of 2:1:1:1. In its allies, such as <italic><tp:taxon-name><tp:taxon-name-part taxon-name-part-type="genus" reg="Pelecystola">P.</tp:taxon-name-part> <tp:taxon-name-part taxon-name-part-type="species" reg="nearctica">nearctica</tp:taxon-name-part></tp:taxon-name></italic>, there are five palpomeres.</p></tp:treatment-sec><tp:treatment-sec sec-type="DNA barcode" id="SECID0ENAAG"><title>DNA barcode.</title><p>Five DNA barcodes from four males and one female were generated and deposited in GenBank and BOLD systems: <ext-link xmlns:xlink="http://www.w3.org/1999/xlink" ext-link-type="gen" xlink:href="MW396739" xlink:type="simple">MW396739</ext-link>/PELE006-20, <ext-link xmlns:xlink="http://www.w3.org/1999/xlink" ext-link-type="gen" xlink:href="MW396740" xlink:type="simple">MW396740</ext-link>/PELE007-20, <ext-link xmlns:xlink="http://www.w3.org/1999/xlink" ext-link-type="gen" xlink:href="MW396741" xlink:type="simple">MW396741</ext-link>/PELE008-20, <ext-link xmlns:xlink="http://www.w3.org/1999/xlink" ext-link-type="gen" xlink:href="MW396742" xlink:type="simple">MW396742</ext-link>/PELE009-20, <ext-link xmlns:xlink="http://www.w3.org/1999/xlink" ext-link-type="gen" xlink:href="MT749676" xlink:type="simple">MT749676</ext-link>/PELE002-20. For more details see the Suppl. material <xref ref-type="supplementary-material" rid="S1">1</xref>: Table S1.</p><fig id="F5" position="float" orientation="portrait"><object-id xmlns:xlink="http://www.w3.org/1999/xlink" content-type="doi" xlink:type="simple">10.3897/zookeys.1046.68329.figures10-11</object-id><object-id xmlns:xlink="http://www.w3.org/1999/xlink" content-type="arpha" xlink:type="simple">D77AD491-731E-5B57-8913-FC5979EAD2C9</object-id><label>Figures 10, 11.</label><caption><p>Male genitalia <bold>10</bold><italic><tp:taxon-name><tp:taxon-name-part taxon-name-part-type="genus" reg="Pelecystola">Pelecystola</tp:taxon-name-part> <tp:taxon-name-part taxon-name-part-type="species" reg="peculiaris">peculiaris</tp:taxon-name-part></tp:taxon-name></italic> sp. nov., holotype, slide No. DNAYLL18052 <bold>11</bold><italic><tp:taxon-name><tp:taxon-name-part taxon-name-part-type="genus" reg="Pelecystola">P.</tp:taxon-name-part> <tp:taxon-name-part taxon-name-part-type="species" reg="strigosa">strigosa</tp:taxon-name-part></tp:taxon-name></italic>, slide No. YLL18067. Scale bars: 0.5 mm.</p></caption><graphic xmlns:xlink="http://www.w3.org/1999/xlink" xlink:href="zookeys-1046-189-g005.jpg" position="float" orientation="portrait" xlink:type="simple" id="oo_558349.jpg"><uri content-type="original_file" xlink:type="simple">https://binary.pensoft.net/fig/558349</uri></graphic></fig><fig id="F6" position="float" orientation="portrait"><object-id xmlns:xlink="http://www.w3.org/1999/xlink" content-type="doi" xlink:type="simple">10.3897/zookeys.1046.68329.figures12-13</object-id><object-id xmlns:xlink="http://www.w3.org/1999/xlink" content-type="arpha" xlink:type="simple">F403BF29-FBA8-5D22-BE4B-A0C82FEB289C</object-id><label>Figures 12, 13.</label><caption><p>Female genitalia <bold>12</bold><italic><tp:taxon-name><tp:taxon-name-part taxon-name-part-type="genus" reg="Pelecystola">Pelecystola</tp:taxon-name-part> <tp:taxon-name-part taxon-name-part-type="species" reg="peculiaris">peculiaris</tp:taxon-name-part></tp:taxon-name></italic> sp. nov., paratype, slide No. DNAYLL18063 <bold>13</bold><italic><tp:taxon-name><tp:taxon-name-part taxon-name-part-type="genus" reg="Pelecystola">P.</tp:taxon-name-part> <tp:taxon-name-part taxon-name-part-type="species" reg="strigosa">strigosa</tp:taxon-name-part></tp:taxon-name></italic>, slide No. DNAYLL18054 Scale bars: 0.5 mm.</p></caption><graphic xmlns:xlink="http://www.w3.org/1999/xlink" xlink:href="zookeys-1046-189-g006.jpg" position="float" orientation="portrait" xlink:type="simple" id="oo_558350.jpg"><uri content-type="original_file" xlink:type="simple">https://binary.pensoft.net/fig/558350</uri></graphic></fig></tp:treatment-sec><tp:treatment-sec><!--Section generated to contain objects referenced in tp:taxon-treatment.--><fig id="F2" position="float" orientation="portrait"><object-id xmlns:xlink="http://www.w3.org/1999/xlink" content-type="doi" xlink:type="simple">10.3897/zookeys.1046.68329.figures2-5</object-id><object-id xmlns:xlink="http://www.w3.org/1999/xlink" content-type="arpha" xlink:type="simple">AC915981-7411-5983-BB5A-52DF1FF33F6E</object-id><label>Figures 2–5.</label><caption><p>Adults <bold>2, 3</bold><italic><tp:taxon-name><tp:taxon-name-part taxon-name-part-type="genus" reg="Pelecystola">Pelecystola</tp:taxon-name-part> <tp:taxon-name-part taxon-name-part-type="species" reg="peculiaris">peculiaris</tp:taxon-name-part></tp:taxon-name></italic> sp. nov. <bold>2</bold> adult, holotype, male <bold>2a</bold> lateral view of head, paratype, male <bold>3</bold> adult, paratype, female <bold>3a</bold> dorsal view of head, paratype, female <bold>4, 5</bold><italic><tp:taxon-name><tp:taxon-name-part taxon-name-part-type="genus" reg="Pelecystola">P.</tp:taxon-name-part> <tp:taxon-name-part taxon-name-part-type="species" reg="strigosa">strigosa</tp:taxon-name-part></tp:taxon-name></italic><bold>4</bold> adult, male <bold>4a</bold> dorsal view of head, male <bold>4b</bold> lateral view of head, male <bold>5</bold> adult, female. Scale bars: 5.0 mm (adults); 1.0 mm (heads).</p></caption><graphic xmlns:xlink="http://www.w3.org/1999/xlink" xlink:href="zookeys-1046-189-g002.jpg" position="float" orientation="portrait" xlink:type="simple" id="oo_558346.jpg"><uri content-type="original_file" xlink:type="simple">https://binary.pensoft.net/fig/558346</uri></graphic></fig><fig id="F3" position="float" orientation="portrait"><object-id xmlns:xlink="http://www.w3.org/1999/xlink" content-type="doi" xlink:type="simple">10.3897/zookeys.1046.68329.figures6-7</object-id><object-id xmlns:xlink="http://www.w3.org/1999/xlink" content-type="arpha" xlink:type="simple">068A3598-7CAD-5421-A1CB-6A39545B2973</object-id><label>Figures 6, 7.</label><caption><p>Head <bold>6</bold><italic><tp:taxon-name><tp:taxon-name-part taxon-name-part-type="genus" reg="Pelecystola">Pelecystola</tp:taxon-name-part> <tp:taxon-name-part taxon-name-part-type="species" reg="peculiaris">peculiaris</tp:taxon-name-part></tp:taxon-name></italic> sp. nov. <bold>6a</bold> flagellum <bold>6b</bold> Maxillary palpus, paratype, male, slide No. YLL20001 <bold>7</bold><italic><tp:taxon-name><tp:taxon-name-part taxon-name-part-type="genus" reg="Pelecystola">P.</tp:taxon-name-part> <tp:taxon-name-part taxon-name-part-type="species" reg="strigosa">strigosa</tp:taxon-name-part></tp:taxon-name></italic><bold>7a</bold> flagellum <bold>7b</bold> maxillary palpus, male, slide No. YLL18066. Scale bars: 0.5 mm (<bold>6, 7</bold>), 0.1 mm (<bold>6a, 6b, 7a, 7b</bold>).</p></caption><graphic xmlns:xlink="http://www.w3.org/1999/xlink" xlink:href="zookeys-1046-189-g003.jpg" position="float" orientation="portrait" xlink:type="simple" id="oo_558347.jpg"><uri content-type="original_file" xlink:type="simple">https://binary.pensoft.net/fig/558347</uri></graphic></fig><supplementary-material xmlns:xlink="http://www.w3.org/1999/xlink" id="S1" position="float" orientation="portrait" xlink:type="simple"><object-id content-type="doi" xlink:type="simple">10.3897/zookeys.1046.68329.suppl1</object-id><object-id content-type="arpha" xlink:type="simple">049228CF-5808-505A-AF8F-573F3FCF929A</object-id><label>Supplementary material 1</label><caption><p>Table S1. Specimen data and GenBank accessions</p></caption><statement content-type="dataType"><label>Data type</label><p>species data</p></statement><media xlink:href="zookeys-1046-189-s001.xls" mimetype="application" mime-subtype="vnd.ms-excel" position="float" orientation="portrait" xlink:type="simple" id="oo_558351.xls"><uri content-type="original_file" xlink:type="simple">https://binary.pensoft.net/file/558351</uri></media><permissions><license xlink:type="simple"><license-p>This dataset is made available under the Open Database License (http://opendatacommons.org/licenses/odbl/1.0/). The Open Database License (ODbL) is a license agreement intended to allow users to freely share, modify, and use this Dataset while maintaining this same freedom for others, provided that the original source and author(s) are credited.</license-p></license></permissions><attrib specific-use="authors">Lin-Lin Yang, Hou-Hun Li</attrib></supplementary-material></tp:treatment-sec><ref-list><ref id="B21"><mixed-citation xmlns:xlink="http://www.w3.org/1999/xlink" xlink:type="simple"><person-group><name name-style="western"><surname>Moriuti</surname><given-names>S</given-names></name></person-group> (<year>1982</year>) <article-title><tp:taxon-name><tp:taxon-name-part taxon-name-part-type="family">Tineidae</tp:taxon-name-part></tp:taxon-name>.</article-title> In: <person-group><name name-style="western"><surname>Inoue</surname><given-names>H</given-names></name><name name-style="western"><surname>Sugi</surname><given-names>S</given-names></name><name name-style="western"><surname>Kuroko</surname><given-names>H</given-names></name><name name-style="western"><surname>Moriuti</surname><given-names>S</given-names></name><name name-style="western"><surname>Kawabe</surname><given-names>A</given-names></name><name name-style="western"><surname>Owada</surname><given-names>M</given-names></name></person-group> (<role>Eds</role>) <issue-title>Moths of Japan.</issue-title><source>Kodansha, Tokyo</source>, <fpage>162</fpage>–<lpage>171</lpage>. [In Japanese]</mixed-citation></ref><ref id="B31"><mixed-citation xmlns:xlink="http://www.w3.org/1999/xlink" xlink:type="simple"><person-group><name name-style="western"><surname>Robinson</surname><given-names>GS</given-names></name><name name-style="western"><surname>Tuck</surname><given-names>KR</given-names></name><name name-style="western"><surname>Shaffer</surname><given-names>M</given-names></name></person-group> (<year>1994</year>) <source>A field guide to the smaller moths of South-East Asia.</source><publisher-name>Malaysian Nature Society</publisher-name>, <publisher-loc>Kuala Lumpur</publisher-loc>, <size units="page">309 pp</size>. [51 figs, 32 pls]</mixed-citation></ref><ref id="B30"><mixed-citation xmlns:xlink="http://www.w3.org/1999/xlink" xlink:type="simple"><person-group><name name-style="western"><surname>Robinson</surname><given-names>GS</given-names></name><name name-style="western"><surname>Tuck</surname><given-names>KR</given-names></name></person-group> (<year>1996</year>) <article-title>A revisionary checklist of the <tp:taxon-name><tp:taxon-name-part taxon-name-part-type="family">Tineidae</tp:taxon-name-part></tp:taxon-name> (<tp:taxon-name><tp:taxon-name-part taxon-name-part-type="order">Lepidoptera</tp:taxon-name-part></tp:taxon-name>) of the Oriental Region.</article-title><source>Occasional Papers on Systematic Entomology</source><volume>9</volume>: <fpage>1</fpage>–<lpage>29</lpage>. <ext-link xlink:type="simple" ext-link-type="uri" xlink:href="https://www.mendeley.com/catalogue/3c329e66-25d5-386d-a60b-0cf497dfa40e/">https://www.mendeley.com/catalogue/3c329e66-25d5-386d-a60b-0cf497dfa40e/</ext-link></mixed-citation></ref><ref id="B33"><mixed-citation xmlns:xlink="http://www.w3.org/1999/xlink" xlink:type="simple"><person-group><name name-style="western"><surname>Sakai</surname><given-names>M</given-names></name></person-group> (<year>2013</year>) <article-title><tp:taxon-name><tp:taxon-name-part taxon-name-part-type="family">Tineidae</tp:taxon-name-part></tp:taxon-name>.</article-title> In: <person-group><name name-style="western"><surname>Hirowatari</surname><given-names>T</given-names></name><name name-style="western"><surname>Nasu</surname><given-names>Y</given-names></name><name name-style="western"><surname>Sakamaki</surname><given-names>Y</given-names></name><name name-style="western"><surname>Kishida</surname><given-names>Y</given-names></name></person-group> (<role>Eds</role>) <issue-title>The Standard of Moths in Japan III.</issue-title><source>Gakken Education Publishing, Tokyo</source>, <fpage>118</fpage>–<lpage>135</lpage>. [In Japanese]</mixed-citation></ref></ref-list></tp:taxon-treatment>
