# Supplementary material for: First report of the genus Pelecystola Meyrick (Lepidoptera, Tineidae) in China, with description of a new species
Source: Zookeys. 2021 Jun 22;1046:189–206. doi: 10.3897/zookeys.1046.68329 (PMC8241806; doi:10.3897/zookeys.1046.68329)
Supplement: Supplementary material 4 — Table S4. PCR reaction system [file zookeys-1046-189-s004.xls]

## Sheet: Sheet1
Title: First report of the genus Pelecystola Meyrick (Lepidoptera, Tineidae) in China, with description of a new species Authors: Lin-Lin Yang, Hou-Hun Li
Table S4. PCR reaction system
Reagents	Volume (μl) in PCR reaction
ddH2O	9
2x Es Taq Mastermix (Dye) /2x San Taq RCR Mix	12.5
Forward Primer (10 μM)	1
Reverse Primer (10 μM)	1
Template DNA	1.5
