# Supplementary material for: First report of the genus Pelecystola Meyrick (Lepidoptera, Tineidae) in China, with description of a new species
Source: Zookeys. 2021 Jun 22;1046:189–206. doi: 10.3897/zookeys.1046.68329 (PMC8241806; doi:10.3897/zookeys.1046.68329)
Supplement: Supplementary material 5 — Table S5. PCR thermal cycling [file zookeys-1046-189-s005.xls]

## Sheet: Sheet1
Title: First report of the genus Pelecystola Meyrick (Lepidoptera, Tineidae) in China, with description of a new species Authors: Lin-Lin Yang, Hou-Hun Li
Table S5. PCR thermal cycling
step	temperature	time
1. initial denaturation	94 °C	5 min
2. denaturation	94 °C	30 s
3. annealing	see table 3	30 s
4. extension	72 °C	30 s
5. go to step 2		34 x
6. final extension	72 °C	2 min
7. indefinite	4 °C	∞
